# Supplementary material for: Decoupling Host Preference and Performance in Callosobruchus maculatus (Fabricius, 1775): Roles of Seed Biochemistry and Botanical Insecticides in Stored Legumes
Source: Insects. 2026 Jun 26;17(7):671. doi: 10.3390/insects17070671 (PMC13410497; doi:10.3390/insects17070671)
Supplement: Supplementary file 1 [file insects-17-00671-s001.zip]

Archive with 1 entries (1 files):
- insects-4361008-supplementary.pdf
